# Supplementary material for: MAGE (Multimodal AI-Enhanced Gastrectomy Evaluation): Comparative Analysis of Machine Learning Models for Postoperative Complications in Central European Gastric Cancer Population
Source: Cancers (Basel). 2026 Jan 29;18(3):443. doi: 10.3390/cancers18030443 (PMC12896461; doi:10.3390/cancers18030443)
Supplement: Supplementary file 1 [file cancers-18-00443-s001.zip]

Archive with 1 entries (1 files):
- cancers-4076988-supplementary.pdf
